# Supplementary material for: Best practices for pediatric liver MRI: guidelines from members of the Society for Pediatric Radiology Magnetic Resonance and Abdominal Imaging Committees
Source: Pediatr Radiol. 2025 Sep 10;55(10):1961–77. doi: 10.1007/s00247-025-06383-3 (PMC12513889; doi:10.1007/s00247-025-06383-3)
Supplement: Supplementary file 1 — (XLSX 14.3 KB) [file 247_2025_6383_MOESM1_ESM.xlsx]

## Sheet: Sheet1
			Core Sequences				Mass				MRCP		Vascular			Iron/Fat	Elastography
Sequence Description		Info about weighting (T1, T2, FLAIR, diff, susceptibility, etc.)	Ax T2 FS	Optional; Cor T2	Ax T1 (pre)	Dixon	DWI	Ax Dynamic T1 Post	Cor T1 Post	Hepatobiliary phase T1 (optional if HB contrast)	2D Thick Slab MRCP	Cor 3D T2 MRCP	3D spoiled GRE (post-contrast MRA): GBCA	3D spoiled GRE (post-contrast MRA): ferumoxytol	Time resolved MRA	R2*+PDFF	MRE
Vendor Sequence	GE	Vendor sequence verbiage (e.g., TSE, SPGR, bSSFP, VIBE/LAVA, HASTE, SPACE/CUBE, etc.)	PROPELLAR	SSFSE	EFGRE	LAVA FLEX	EPI2	DISCO	EFGRE	EFGRE	SSFSE	3DFSE	SPGR	SPGR	TRICKS	IDEAL-IQ	MR-Touch
	Philips												FFE with T1 contrast enhacement (aka RF Spoiled)		Dynamic 3D T1 gradient echo golden angle radial stack-of-stars	StarQuant	SE-EPI-MRE
	Siemens		BLADE	HASTE	StarVIBE/VIBE	VIBE	EPSE	GRASP/ StarVIBE/ VIBE	VIBE	VIBE	HASTE	SPACE	FLASH	FLASH	TWIST	qDixon	2D-SE-EPI
Plane		Axial, sagittal, coronal, oblique, etc.	Ax	Cor	Ax	Ax	Ax	Ax	Cor	Ax (Cor optional)	Cor	Cor	Cor	Cor	Axial	Ax	Ax
Mode		2D or 3D	2D	2D	3D	3D		3D	3D	3D	2D	3D	3D	3D	3D	3D	2D
TR (ms)			3000	800-1400	4.4	4	6800	4.3	4.6	4.4	4500	2500	As short as possible	As short as possible (~3 -4 s)	As short as possible	15.6	1200
TE (ms)			80	3T: 90 1.5T: 90	2	3T: 1.3/2.5 1.5T: 2.4/4.8	66	2.2	2.2	2.2	735	700	As short as possible	As short as possible (~1 - 2 s)	As short as possible	TE = 2.4,4.8,7.1,9.5,11.5,14.3	47
ETL / ESP (ms)		Echo train length and echo spacing (if relevant)	20/10.4	65			1.5T: 154/1.42 3T: 76/0.56	1		1	1.5T: 218/6.8 3T: 269/9.5	1		1		1	49
Flip Angle (deg)			130	130-150	10	10	90	10	10	10	180	140	30	19	15	15	90
BW (Hz/pixel)			1.5T: 230 3T: 400	651	440	1.5T: 400 3T: 1150	2200	1.5T: 675 3T: 480	1.5T: 450 3T: 930	450	1.5T: 150 3T: 300	501	200-300	1.5T: 405	542.1 (larger peds); 482.7 (smaler peds and infant)	1085	2175
Slice Thickness / Gap (mm)			Adolescent: 6/1.5 Baby: 5/1	Adolescent: 5/1 Baby: 5/1	Adolescent: 4/0 Baby: 3/0	Adolescent: 4/0 Baby: 3/0	5/1	Adolescent: 4/0 Baby: 3/0	Adolescent: 4/0 Baby: 3/0	Adolescent: 4/0 Baby: 3/0	50/25	1/0	Acquired at 2.6mm; reconstructed at 1.3mm; 3D so 0 gap	1/0	Acquired at 4mm; reconstructed at 2mm for larger and smaller peds and acuired at 3mm and reconstructed at 1.5mm for infants; 3D so 0 gap for all		8/2
FOV Freq. / Phase (mm)			As small as possible	As small as possible	As small as possible	As small as possible	As small as possible	As small as possible	As small as possible	As small as possible	As small as possible	As small as possible	As small as possible	As small as possible	As small as possible	As small as possible	As small as possible
Matrix Freq. / Phase			240x240	256x256	256x256	256x192	168x152	224/224	256/205	256/186	384/269	352/211	Varies with FOV to achieve a 1.3mm2 acquired in plane resolution	288/202	Varies with FOV to achieve a 1.4mm2 (larger peds), 1.2mm2 (smaller peds); 1.0mm2 (infant) amd acquired in plane resolution	256x192	100/100
Phase Direction		Phase encoding direction (if one direction is recommended)	A/P	R/L	A/P	A/P	A/P	A/P	R/L	A/P	R/L	R/L	R/L	R/L	Radial	A/P	A/P
Averages			1	1	1	1	2 (b=50), 5 (b-800)	1	1	1	1	2	1	1	1	1	1
Parallel imaging acceleration			2 (GRAPPA)	2 (GRAPPA)	2x2 CAIPI	2x2 CAIPI	2 (GRAPPA)	2x2 CAIPI	2 (GRAPPA)	2x2 CAIPI	2 (GRAPPA)	2 (GRAPPA)	SENSE: 2 in plane/2 slice	3	SENSE: 1.75 (larger peds) and 1.25 (smaller peds) and 1.15 (infant) in slice	3 (GRAPPA)
Options		Motion management (e.g., PROPELLER/MultiVane/BLADE, navigators, etc.), fat suppression (e.g., FS, STIR, SPAIR, Dixon), diffusion/b-values, IP/OP, flow comp., spatial sat bands, slab-selective excitation, etc.	Motion: Blade/PROPELLER Fat suppression: 1.5T: FS 3T: SPAIR		Quick FS	Dixon	B=50, 800 SPAIR	Triggered Quick FS		Triggered Quick FS	FS	Restore pulse	flouro tirggered, centric phase encoding; half scan (aka half fourier) in plane 0.75		SPAIR (strong), respiratory soft gated	qDixon
Contrast Timing		Pre-contrast, or timing post-contrast						Post injection time: Arterial 16-20s, Portal venous 45-60s, delayed 2-5min	Post injection: 2-5 min	15-20 minutes (gadoxetate); 45-60 minutes (gadobenate)			Begin scanning pre contrast; manual start of power injector injection	Post-injection time: 15 s	Begin scanning pre contrast; manual start of power injector injection
Acquisition Time (min:sec)		Approximate acquisition time	2:10	0:48	BH:0:14 Starvibe: 1:40	0:19	2-4min	BH:0:30 Starvibe:1:40 GRASP: 5:00	10-15 sec	BH:0:14 Starvibe: 1:40	0:15	2-4 min	1 pre and 4 dynamic post contrast BH scans ~14-15sec each	0:15	4min toal, ~ 45-60sec mask, 3min post contrast continuous data acquistion; images reconstructed at a 10sec temporal resolution	0:18	0:13
Generated Images		Reformats, MIPs, ADC map, etc.				IP/OP/F/W	ADC map					MIPs	MIPs	Subtractions, MIPs		W/F/R2*	Phase/ Stiffness/ Confidence/ Wave
